# Supplementary material for: Structure-Integrated Thin-Film Supercapacitor as a Sensor
Source: Sensors (Basel). 2022 Sep 13;22(18):6932. doi: 10.3390/s22186932 (PMC9504183; doi:10.3390/s22186932)
Supplement: Supplementary file 1 [file sensors-22-06932-s001.zip]

Archive with 1 entries (1 files):
- sensors-1873109-supplementary.pdf
